# Supplementary material for: Interstitial Lung Abnormalities Detected by CT in Asbestos-Exposed Subjects Are More Likely Associated to Age
Source: J Clin Med. 2021 Jul 15;10(14):3130. doi: 10.3390/jcm10143130 (PMC8307087; doi:10.3390/jcm10143130)
Supplement: Supplementary file 1 [file jcm-10-03130-s001.zip]

Archive with 1 entries (1 files):
- jcm-1256116-supplementary.pdf
